# Supplementary material for: E-Cigarette Aerosols Promote Oral S. aureus Colonization by Delaying an Immune Response and Bacterial Clearing
Source: Cells. 2022 Feb 23;11(5):773. doi: 10.3390/cells11050773 (PMC8909134; doi:10.3390/cells11050773)
Supplement: Supplementary file 1 [file cells-11-00773-s001.zip]

Archive with 1 entries (1 files):
- cells-1586961-supplementary.pdf
